# Supplementary material for: Implementing Rounding Checklists in a Pediatric Oncologic Intensive Care Unit
Source: Children (Basel). 2022 Apr 18;9(4):580. doi: 10.3390/children9040580 (PMC9025551; doi:10.3390/children9040580)
Supplement: Supplementary file 1 [file children-09-00580-s001.zip]

Archive with 1 entries (1 files):
- children-1626371-supplementary.pdf
